# Supplementary material for: Biodegradation of Microcystins by Aquatic Bacteria Klebsiella spp. Isolated from Lake Kasumigaura
Source: Toxins (Basel). 2025 Jul 10;17(7):346. doi: 10.3390/toxins17070346 (PMC12298343; doi:10.3390/toxins17070346)
Supplement: Supplementary file 1 [file toxins-17-00346-s001.zip]

Archive with 1 entries (1 files):
- toxins-3679428-supplementary.pdf
